# Supplementary material for: Born to Cry: A Genetic Dissection of Infant Vocalization
Source: Front Behav Neurosci. 2018 Oct 29;12:250. doi: 10.3389/fnbeh.2018.00250 (PMC6216097; doi:10.3389/fnbeh.2018.00250)
Supplement: Supplementary file 2 [file Table_2.XLSX]

## Sheet: Sheet1
Call type	Factor	Degrees of freedom	Sum of squares	Mean sum of squares	F-value	P value	Significance	Proportion of variance explained	Percentage variance explained	B6 vs B6D2F1	B6D2F1VsD2B6F1	D2 vs B6D2F1	D2B6F1 vs B6	B6VsD2	D2 vs D2B6F1
Complex	Strain	3	2188	729.2	4.484	0.188		0.26999	26.999	0.215772	0.989443	1	0.252362	0.215598	0.989283
	Litter_ID_better	16	4639	289.9	1.783	0.418		0.572433	57.2433
	Body_Weight_g	1	1	0.5	0.003	0.959		0.000123396	0.0123396
	Strain:Body_Weight_g	3	35	11.7	0.072	0.97		0.00431885	0.431885
	Litter_ID_better:Body_Weight_g	14	916	65.4	0.402	0.881		0.113031	11.3031
	Residuals	2	325	162.6				0.0401037	4.01037
Composite	Strain	3	3.177	1.0592	3.747	0.218		0.144462	14.4462	0.791705	0.33509	0.991185	0.197108	0.675844	0.396844
	Litter_ID_better	16	8.177	0.5111	1.808	0.414		0.371817	37.1817
	Body_Weight_g	1	0.009	0.0087	0.031	0.877		0.00040924	0.040924
	Strain:Body_Weight_g	3	0.225	0.0751	0.266	0.848		0.010231	1.0231
	Litter_ID_better:Body_Weight_g	14	9.839	0.7028	2.487	0.324		0.44739	44.739
	Residuals	2	0.565	0.2826				0.0256912	2.56912
Chevron	Strain	3	1094.8	364.9	161.784	0.00615	**	0.306504	30.6504	0.0264357	0.150339	0.0181943	0.0696189	0.005566	0.0105841
	Litter_ID_better	16	2066.2	129.1	57.252	0.0173	*	0.57846	57.846
	Body_Weight_g	1	10.4	10.4	4.626	0.16445		0.00291162	0.291162
	Strain:Body_Weight_g	3	28.6	9.5	4.22	0.1975		0.00800694	0.800694
	Litter_ID_better:Body_Weight_g	14	367.4	26.2	11.636	0.08187	.	0.102858	10.2858
	Residuals	2	4.5	2.3				0.00125983	0.125983
Downward	Strain	3	1587.6	529.2	8.653	0.105		0.413987	41.3987	0.222711	0.931731	0.396866	0.308291	0.0905657	0.279576
	Litter_ID_better	16	1148.4	71.8	1.174	0.555		0.29946	29.946
	Body_Weight_g	1	124.4	124.4	2.034	0.29		0.0324389	3.24389
	Strain:Body_Weight_g	3	24.1	8	0.131	0.933		0.00628439	0.628439
	Litter_ID_better:Body_Weight_g	14	828.1	59.2	0.967	0.619		0.215938	21.5938
	Residuals	2	122.3	61.2				0.0318913	3.18913
Flat	Strain	3	1268	422.8	61.42	0.0161	*	0.246549	24.6549	0.0761205	0.999913	0.0386148	0.0746833	0.0137724	0.0391553
	Litter_ID_better	16	3320	207.5	30.144	0.0326	*	0.645538	64.5538
	Body_Weight_g	1	9	8.8	1.277	0.3757		0.00174995	0.174995
	Strain:Body_Weight_g	3	18	5.8	0.85	0.5806		0.0034999	0.34999
	Litter_ID_better:Body_Weight_g	14	514	36.7	5.332	0.169		0.0999417	9.99417
	Residuals	2	14	6.9				0.00272215	0.272215
Frequency steps	Strain	3	271.53	90.51	22.775	0.0424	*	0.30785	30.785	0.901166	0.990881	0.0553341	0.793053	0.0459686	0.0599924
	Litter_ID_better	16	258.43	16.15	4.064	0.2152		0.292998	29.2998
	Body_Weight_g	1	9.41	9.41	2.369	0.2636		0.0106687	1.06687
	Strain:Body_Weight_g	3	70.67	23.56	5.928	0.1477		0.0801229	8.01229
	Litter_ID_better:Body_Weight_g	14	264.03	18.86	4.746	0.1875		0.299347	29.9347
	Residuals	2	7.95	3.97				0.0090134	0.90134
Harmonics	Strain	3	5.41	1.8021	31.49	0.0309	*	0.101596	10.1596	0.0388019	0.0434138	0.433789	0.964194	0.0655904	0.075855
	Litter_ID_better	16	35.59	2.2246	38.87	0.0254	*	0.668357	66.8357
	Body_Weight_g	1	0	0.0006	0.01	0.9287		0	0
	Strain:Body_Weight_g	3	1.74	0.5789	10.11	0.0913	.	0.0326761	3.26761
	Litter_ID_better:Body_Weight_g	14	10.4	0.7427	12.98	0.0738	.	0.195305	19.5305
	Residuals	2	0.11	0.0572				0.00206573	0.206573
Shorts	Strain	3	2170.7	723.6	177.639	0.0056	**	0.623639	62.3639	0.0071121	0.312377	0.708632	0.0092612	0.0062941	0.16917
	Litter_ID_better	16	602.5	37.7	9.244	0.1019		0.173097	17.3097
	Body_Weight_g	1	14.4	14.4	3.524	0.2013		0.0041371	0.41371
	Strain:Body_Weight_g	3	48.4	16.1	3.957	0.2083		0.0139052	1.39052
	Litter_ID_better:Body_Weight_g	14	636.6	45.5	11.163	0.0852	.	0.182894	18.2894
	Residuals	2	8.1	4.1				0.00232712	0.232712
Two syllable	Strain	3	3899	1299.8	126.524	0.00785	**	0.610077	61.0077	0.104952	0.901903	0.0130642	0.0820677	0.0075237	0.0143594
	Litter_ID_better	16	1456	91	8.859	0.10604		0.22782	22.782
	Body_Weight_g	1	34	33.9	3.304	0.21076		0.00531998	0.531998
	Strain:Body_Weight_g	3	106	35.4	3.444	0.23314		0.0165858	1.65858
	Litter_ID_better:Body_Weight_g	14	875	62.5	6.084	0.14995		0.136911	13.6911
	Residuals	2	21	10.3				0.00328587	0.328587
Upward	Strain	3	2427.9	809.3	100.85	0.00983	**	0.648737	64.8737	0.265699	0.726106	0.0141107	0.151454	0.0099422	0.0166633
	Litter_ID_better	16	1033.9	64.6	8.053	0.11594		0.276259	27.6259
	Body_Weight_g	1	94.5	94.5	11.771	0.07547	.	0.0252505	2.52505
	Strain:Body_Weight_g	3	40.9	13.6	1.699	0.39142		0.0109285	1.09285
	Litter_ID_better:Body_Weight_g	14	129.3	9.2	1.151	0.5592		0.0345491	3.45491
	Residuals	2	16	8				0.00427522	0.427522
