# Supplementary material for: Born to Cry: A Genetic Dissection of Infant Vocalization
Source: Front Behav Neurosci. 2018 Oct 29;12:250. doi: 10.3389/fnbeh.2018.00250 (PMC6216097; doi:10.3389/fnbeh.2018.00250)
Supplement: Supplementary file 3 [file Table_3.XLSX]

## Sheet: Sheet1
Gene	Start location	Phenotypes potentially linked to USVs in Mouse Genome Informatics database	Phenotypes potentially linked to USVs in NCBI GeneRIFs and Pubmed abstracts	Brain regions with expression in the developing mouse brain, postnatal day 4 (Allen brain atlas)	Tissues with significant Cis-eQTL	Correlations between phenotypes and gene expression in BXD brain tissues
Cdh4	179.442		Brain segmentation and neuronal outgrowth, axon outgrowth, motor neuron position	RSP PedHy p2 p1 M PMH
Taf4	179.912		Differentiation of human neural progenitor cells	NO DATA
Psma7	180.036		Axon guidance	NO DATA
Ss18l1	180.042	Abnormal forebrain morphology, abnormal hindbrain morphology	Activity-dependent neurite outgrowth in primary neurons, dendritic growth	RSP Tel PedHy p3 p2 p1 M PPH PH PMH MH	Adult nucleus accumbens Adult Prefrontal Cortex Adult midbrain Adult hippocampus
Gtpbp5	180.071			NO DATA	Adult Hippocampus Adult Nucleus Accumbens Adult Neocortex Adult Midbrain Adult Prefrontal Cortex Adult Ventral Tegmental Area	Mean peak frequency of call on day 7 with Hippocampus rho - 0.600 p 2.49E-05 Mean peak frequency of call on day 7 with Neocortex rho -0.662 p 3.46E-05 Mean peak frequency of call on day 7 with Nucleus Accumbens rho -0.573 p 6.53E-02 Mean peak frequency of call on day 7 with Ventral Tegmental Area rho -0.747 p 6.26E-03 Mean peak frequency of call on day 8 with Neocortex rho -0.612 p 2.15E-04 Mean …
Osbpl2	180.119		Autosomal dominant hearing loss	NO DATA	Adult hippocampus Adult Amygdala	Mean peak frequency of call on day 7 with amygdala rho - 0.516, p 1.25E03 Mean peak frequency of call on day 7 with Hippocampus rho -0.509 p 6.36E-04
Adrm1 (Rpn13)	180.172	Abnormal behavior (postnatal mice are less competitive for food compared with wild-type mice), disorganized neuronal growth was most evident in the area of the forebrain, cerebellum, and midbrain		NO DATA
Lama5	180.176	Abnormal head morphology, abnormal brain development		NO DATA	Adult midbrain Adult neocortex Adult hypothalamous Adult hippocampus precursor cells
Slco4a1	180.456			NO DATA		Mean peak frequency of call on day 7 with Neocortex rho -0.536 p 1.89E-3
Ntsr1	180.5		Temperature homeostasis, maternal separation-induced alternations of DNA methylation, neuropsychiatric disorders, Anxiolytic-like effects in the 22-kHz ultrasonic vocalization model in rats, maternal behaviors, schizophrenia	Tel
1600027N09Rik	180.581			NO DATA	Adult midbrain
Ogfr	180.589			NO DATA	Adult Midbrain Adult Hippocampus Adult Neocortex	Mean peak frequency of call on day 8 with Midbrain rho -0.581 p 1.66E-02 Mean peak frequency of call on day 8 with Midbrain rho -0.639 p 6.42E-03 Mean peak frequency of call on day 7 with Midbrain rho -0.542 p 2.88E-02
Col9a3	180.603		Axon guidance, moderate progressive bilateral sensorineural hearing impairment	RSP Tel PedHy p3 p2 p1 M PPH PH PMH MH
Tcfl5	180.622			No significant expression	Adult Amygdala Adult Hippocampus Adult Prefrontal Cortex
Dido1	180.681		Brain abnormalities and behavioral alterations, brain and orofacial development	NO DATA	Adult Ventral Tegmental Area Adult midbrain Adult Nucleus Accumbens
Slc17a9	180.725		Neuronal differentiation, rat dorsal root ganglion neurons.	NO DATA		Mean peak frequency of call on day 8 with Midbrain rho 0.620 p 9.01E-03
1700019H03Rik	180.725			NO DATA
Bhlhe23	180.774		Differentiation and/or maintenance of neuronal cell types	No significant expression
