# Supplementary material for: Born to Cry: A Genetic Dissection of Infant Vocalization
Source: Front Behav Neurosci. 2018 Oct 29;12:250. doi: 10.3389/fnbeh.2018.00250 (PMC6216097; doi:10.3389/fnbeh.2018.00250)
Supplement: Supplementary file 4 [file Table_4.XLSX]

## Sheet: Sheet1
Gene	Start location	Phenotypes potentially linked to USVs in Mouse Genome Informatics database	Phenotypes potentially linked to USVs in NCBI GeneRIFs and Pubmed abstracts	Brain regions with expression in the developing mouse brain, postnatal day 4 (Allen brain atlas)	Tissues with ignificant Cis-eQTL	Correlations between phenotypes and gene expression in BXD brain tissues
Fam155a	9.20601		Depression, reading and language abilities, psychiatric disorders	NO DATA
Abhd13	9.97772		ADHD	NO DATA	Adult striatum
Col4a1	11.1984	Abnormal brain morphology	Axon guidance, schizencephaly, brain malformations , brain development, neuronal localization defects	RSP Tel PedHy p3 p2 p1 M PPH PH PMH MH
Col4a2	11.3128	Abnormal brain morphology	Axon guidance, schizophrenia and bipolar disorder, brain malformations	Tel p3 p2 M PPH PH PMH MH
Arhgef7	11.7281		Parkinson disease, inhibitory plasticity and information processing, nervous system development, neurite outgrowth, axon guidance, synapse formation	NO DATA
Tfdp1	13.3387		Neuronal cell cycle	No significant expression
Dlgap2	14.0959		Synapse organization and signalling in neuronal cells, pediatric obsessive-compulsive disorder, autism spectrum disorders, neuron-neuron synaptic transmission, schizophrenia, autism, and mental retardation, Neuronal System, rat brain development	NO DATA	Nucleus Accumbens PN14 striatum Adult neocortex PN14 neocortex PN3 neocortex	Peak amplitude of call on day 8 with Nucleus Accumbens rho = -0.618, p =4.11E-2 Peak amplitude, days P7-9 combined with Nucleus Accumbens rho = -0.600, p = 4.99E-2
Cln8	14.8885	Neuronal ceroid lipofuscinosis 8 (includes speech impairment), abnormal motor capabilities/coordination/movement, abnormal nervous system morphology,	Neural morphogenesis, infantile neuronal ceroid lipofuscinosis (Motor skills and speech are lost), neuronal differentiation, social behavior, motor neuron degeneration, amyotrophic lateral sclerosis	NO DATA
Arhgef10	14.9117		Developmental myelination of peripheral nerves	NO DATA	Adult neocortex Adult hippocampus	Peak amplitude of call on day 7 with Hippocampus rho = -0.625, p = 7.75E-4 Peak amplitude of call on day 8 with Hippocampus rho = -0.590, p = 1.88E-3 Peak amplitude, days P7-9 combined with Hippocampus rho = -0.630, p = 6.8E-4
2900016B01Rik	15.011			NO DATA	Adult hippocampus Adult Nucleus Accumbens Adult Prefrontal Cortex Adult Cerebellum Adult Ventral Tegmental Area	Peak amplitude of call on day 7 with Cerebellum rho =0.517, p = 8.57E-2 Peak amplitude of call on day 7 with Hippocampus rho = 0.526, p = 3.74E-4 Peak amplitude of call on day 8 with Cerebellum rho = 0.608 p = 3.41E-2 Peak amplitude, days P7-9 combined with Nucleus Accumbens rho = 0.664, p = 2.38E-2 Peak amplitude, days P7-9 combined with Cerebellum rho = 0.545 p = 6.64E-2
Kbtbd11	15.011			NO DATA	PN14 Striatum PN3 striatum Adult Neocortex PN14 Neocortex PN3 Neocortex Adult midbrain Adult Hippocampal Precursor Cells Adult Hippocampus Adult Prefrontal cortex	Peak amplitude of call on day 7 with Midbrain rho = 0.591, p = 1.43E-2 Peak amplitude of call on day 7 with Midbrain rho =0.544, p = 2.79E-2 Peak amplitude of call on day 7 with Hippocampus precursor cells rho = 0.864, p = 5.68E-6 Peak amplitude of call on day 8 with Neocortex rho = 0.537, p = 2.49E-2 Peak amplitude of call on day 8 with Midbrain rho = 0.735, p = 6.99E-4 Peak amplitude of call on…
Myom2	15.0577		Schizophrenia and bipolar disorder.	NO DATA		Peak amplitude of call on day 7 with Midbrain rho = 0.695, p = 2.01E-3 Peak amplitude of call on day 8 with Midbrain rho = 0.681, p = 2.71E-3 Peak amplitude, days P7-9 combined with Midbrain rho = 0.671, p = 3.39E-3
Csmd1	15.8925	Abnormal emotion/affect behavior, abnormal voluntary movement, schizophrenia	Psyciatric disorders	NO DATA	Adult striatum PN14 striatum PN3 striatum Adult Nucleus Accumbens Adult Neocortex Adult midbrain Adult Hippocampus	Peak amplitude of call on day 7 with Nucleus Accumbens rho = -0.536, p = 9.02E-2 Peak amplitude of call on day 7 with Nucleus Accumbens rho = -0.509, p = 1.12E-1 Peak amplitude of call on day 7 with Midbrain rho = -0.509, p = 4.31E-2 Peak amplitude of call on day 8 with Nucleus Accumbens rho = -0.636, p = 3.34E-2 Peak amplitude of call on day 8 with Nucleus Accumbens rho = -0.618, p = 4.11E-2 Pea…
